# Supplementary material for: ﻿On two new Phyllidia species (Gastropoda, Nudibranchia, Doridina) and some histology from the Coral Triangle
Source: Zookeys. 2025 Jul 14;1245:1–18. doi: 10.3897/zookeys.1245.153046 (PMC12280964; doi:10.3897/zookeys.1245.153046)
Supplement: XML Treatment for Phyllidia fontjei [file zookeys.1245.153046-treatment1.xml]

<!DOCTYPE tp:taxon-treatment
  PUBLIC "-//TaxonX//DTD Taxonomic Treatment Publishing DTD v0 20100105//EN" "tax-treatment-NSO.dtd">
<tp:taxon-treatment xmlns:tp="http://www.plazi.org/taxpub"><tp:treatment-meta><kwd-group><label>Taxon classification</label><kwd>
                <named-content content-type="kingdom">Animalia</named-content>
              </kwd><kwd>
                <named-content content-type="order">Nudibranchia</named-content>
              </kwd><kwd>
                <named-content content-type="family">Phyllidiidae</named-content>
              </kwd></kwd-group><mixed-citation publication-type="journal"><person-group><name><surname>Wägele</surname><given-names>Heike</given-names></name><name><surname>Raubold</surname><given-names>Lina Marie</given-names></name><name><surname>Papu</surname><given-names>Adelfia</given-names></name><name><surname>Undap</surname><given-names>Nani</given-names></name><name><surname>Yonow</surname><given-names>Nathalie</given-names></name></person-group><article-title>﻿On two new <italic><tp:taxon-name><tp:taxon-name-part taxon-name-part-type="genus" reg="Phyllidia">Phyllidia</tp:taxon-name-part></tp:taxon-name></italic> species (<tp:taxon-name><tp:taxon-name-part taxon-name-part-type="class">Gastropoda</tp:taxon-name-part></tp:taxon-name>, <tp:taxon-name><tp:taxon-name-part taxon-name-part-type="order">Nudibranchia</tp:taxon-name-part></tp:taxon-name>, <tp:taxon-name><tp:taxon-name-part taxon-name-part-type="suborder">Doridina</tp:taxon-name-part></tp:taxon-name>) and some histology from the Coral Triangle</article-title><source>Zookeys</source><day>14</day><month>07</month><year>2025</year><volume>1245</volume><fpage>1</fpage><lpage>18</lpage><pub-id pub-id-type="doi">10.3897/zookeys.1245.153046</pub-id></mixed-citation></tp:treatment-meta><tp:nomenclature><label>﻿</label><tp:taxon-name>
              <object-id xmlns:xlink="http://www.w3.org/1999/xlink" content-type="arpha" xlink:type="simple">0E8F6F23-8C24-5C27-B1E0-BAB94EC7F4ED</object-id>
              <tp:taxon-name-part taxon-name-part-type="genus" reg="Phyllidia">Phyllidia</tp:taxon-name-part>
              <tp:taxon-name-part taxon-name-part-type="species" reg="fontjei">fontjei</tp:taxon-name-part>
              <object-id xmlns:xlink="http://www.w3.org/1999/xlink" content-type="zoobank" xlink:type="simple">https://zoobank.org/BDC62053-0951-4503-B255-77F46F451349</object-id>
            </tp:taxon-name><tp:taxon-status xmlns:xlink="http://www.w3.org/1999/xlink" xlink:type="simple">sp. nov.</tp:taxon-status><xref ref-type="fig" rid="F1">Fig. 1A–C</xref><tp:nomenclature-citation-list><tp:nomenclature-citation><tp:taxon-name>
                  <tp:taxon-name-part taxon-name-part-type="genus" reg="Phyllidia">Phyllidia</tp:taxon-name-part>
                </tp:taxon-name><comment>sp.: <xref ref-type="bibr" rid="B7">Eisenbarth et al. 2018</xref>: fig. 20a, b; same specimen (holotype) depicted and described as <tp:taxon-name><tp:taxon-name-part taxon-name-part-type="genus" reg="Phyllidia">Phyllidia</tp:taxon-name-part></tp:taxon-name> sp. a in <xref ref-type="bibr" rid="B15">Papu et al. 2022</xref>: fig. 6a (Bunaken Is., Indonesia).</comment></tp:nomenclature-citation><tp:nomenclature-citation><tp:taxon-name>
                  <tp:taxon-name-part taxon-name-part-type="genus" reg="Phyllidiopsis">Phyllidiopsis</tp:taxon-name-part>
                  <tp:taxon-name-part taxon-name-part-type="species" reg="monacha">monacha</tp:taxon-name-part>
                </tp:taxon-name><comment>Yonow: <xref ref-type="bibr" rid="B8">Gosliner et al. 2008</xref>: 300, photograph top right (Kepulauan Seribu, Indonesia).</comment></tp:nomenclature-citation><tp:nomenclature-citation><tp:taxon-name>
                  <tp:taxon-name-part taxon-name-part-type="genus" reg="Phyllidiopsis"/>
                  <tp:taxon-name-part taxon-name-part-type="species" reg="monacha"/>
                </tp:taxon-name><comment>non <tp:taxon-name><tp:taxon-name-part taxon-name-part-type="genus" reg="Phyllidiopsis">Phyllidiopsis</tp:taxon-name-part><tp:taxon-name-part taxon-name-part-type="species" reg="monacha">monacha</tp:taxon-name-part></tp:taxon-name> Yonow: <xref ref-type="bibr" rid="B8">Gosliner et al. 2008</xref>: 300, photograph top left (Eilat, Israel). </comment></tp:nomenclature-citation></tp:nomenclature-citation-list></tp:nomenclature><tp:treatment-sec sec-type="type material" id="SECID0EKDAE"><title>Type material.</title><p><bold><italic>Holotype</italic></bold> (serially sectioned): • Phsp17-Bu1 [LIBHIS00004], Panorama, Bunaken Island, North Sulawesi, Indonesia [<named-content xmlns:xlink="http://www.w3.org/1999/xlink" content-type="dwc:verbatimCoordinates" xlink:type="simple"><named-content content-type="geo-json" specific-use="{&#34;type&#34;:&#34;Point&#34;,&#34;coordinates&#34;:[124.767611,1.613889]}" id="NCID0EYDAE" xlink:type="simple">1°36'50"N, 124°46'3.4"E</named-content></named-content>], collected in September 2017 on a sponge at 25.3 m depth, 16 mm in length alive. The only available CO1 sequence (<ext-link xmlns:xlink="http://www.w3.org/1999/xlink" xlink:href="MZ964307" ext-link-type="gen" xlink:type="simple">MZ964307</ext-link>) is published in <xref ref-type="bibr" rid="B15">Papu et al. (2022</xref> as <italic><tp:taxon-name><tp:taxon-name-part taxon-name-part-type="genus" reg="Phyllidia">Phyllidia</tp:taxon-name-part></tp:taxon-name></italic> sp. a).</p></tp:treatment-sec><tp:treatment-sec sec-type="diagnosis" id="SECID0ENEAE"><title>Diagnosis.</title><p>The single specimen is white with a narrow, granulated, orange mantle margin followed by a wide white band, a narrower black line, and then a white ring that also forms an elevated ridge on its inner margin. The central part is orange and shows a prominent and elevated white central ridge (Fig. <xref ref-type="fig" rid="F1">1A</xref>). The holotype also has a black elongate mark in this central white ridge, which is missing in other individuals that were identified from images (see Distribution below). The species is not tuberculate but bears three ridges. Minute granules are present all over the white part of the dorsum. The yellow/orange rhinophores emerge from the inner white ring and bear 12 lamellae on each rhinophoral clavus. Rhinotubercles are absent. The dorsal anus lies near the posterior margin of the central orange part. Ventrally, the foot of <italic><tp:taxon-name><tp:taxon-name-part taxon-name-part-type="genus" reg="Phyllidia">Phyllidia</tp:taxon-name-part><tp:taxon-name-part taxon-name-part-type="species" reg="fontjei">fontjei</tp:taxon-name-part></tp:taxon-name></italic> sp. nov. has a white appearance and the oral tentacles are yellow-tipped. The hyponotum is rather transparent, and the dorsal orange and black lines show through (Fig. <xref ref-type="fig" rid="F1">1B</xref>), as does a reddish gut content that perhaps comes from the dark orange sponge on which the animal was probably feeding (Fig. <xref ref-type="fig" rid="F1">1C</xref> in situ).</p><fig id="F1" position="float" orientation="portrait"><object-id xmlns:xlink="http://www.w3.org/1999/xlink" content-type="doi" xlink:type="simple">10.3897/zookeys.1245.153046.figure1</object-id><object-id xmlns:xlink="http://www.w3.org/1999/xlink" content-type="zenodo_dep_id" xlink:type="simple">15963282</object-id><object-id xmlns:xlink="http://www.w3.org/1999/xlink" content-type="arpha" xlink:type="simple">A43056C9-17AE-5474-93A4-6C9ECAE44121</object-id><label>Figure 1.</label><caption><p><bold>A–C.</bold><italic><tp:taxon-name><tp:taxon-name-part taxon-name-part-type="genus" reg="Phyllidia">Phyllidia</tp:taxon-name-part><tp:taxon-name-part taxon-name-part-type="species" reg="fontjei">fontjei</tp:taxon-name-part></tp:taxon-name></italic> sp. nov. holotype (Phsp17-Bu1, Panorama, Bunaken Island), living specimen 16 mm. <bold>A.</bold> Dorsal view; <bold>B.</bold> Ventrolateral view; <bold>C.</bold> In situ on a dark-orange sponge on the roof in a small cave at 25 m depth. Note that the colour of the sponge is similar to the coloration of the digestive tract showing through the ventral body in Fig. <xref ref-type="fig" rid="F1">1B</xref>; <bold>D.</bold><italic><tp:taxon-name><tp:taxon-name-part taxon-name-part-type="genus" reg="Phyllidia">Phyllidia</tp:taxon-name-part><tp:taxon-name-part taxon-name-part-type="species" reg="ocellata">ocellata</tp:taxon-name-part></tp:taxon-name></italic> (Phoc 16Sa-4, Sangihe Island), living specimen 16 mm.</p></caption><graphic xmlns:xlink="http://www.w3.org/1999/xlink" xlink:href="zookeys-1245-001_article-153046__-g001.jpg" position="float" orientation="portrait" xlink:type="simple" id="oo_1373241.jpg"><uri content-type="original_file" xlink:type="simple">https://binary.pensoft.net/fig/1373241</uri></graphic></fig></tp:treatment-sec><tp:treatment-sec sec-type="distribution" id="SECID0E2GAE"><title>Distribution.</title><p>Western Pacific Ocean: <bold>Indonesia</bold>: Bunaken Is., North Sulawesi (<xref ref-type="bibr" rid="B7">Eisenbarth et al. 2018</xref>; provided georeference: <named-content xmlns:xlink="http://www.w3.org/1999/xlink" content-type="dwc:verbatimCoordinates" xlink:type="simple"><named-content content-type="geo-json" specific-use="{&#34;type&#34;:&#34;Point&#34;,&#34;coordinates&#34;:[124.767610,1.613890]}" id="NCID0EKHAE" xlink:type="simple">1.61389, 124.76761</named-content></named-content>); Timor Leste (<ext-link xmlns:xlink="http://www.w3.org/1999/xlink" xlink:href="https://nudipixel.net/photo/00032422" ext-link-type="uri" xlink:type="simple">https://nudipixel.net/photo/00032422</ext-link>); Lembeh (<ext-link xmlns:xlink="http://www.w3.org/1999/xlink" xlink:href="https://nudipixel.net/photo/00009806" ext-link-type="uri" xlink:type="simple">https://nudipixel.net/photo/00009806</ext-link>); Pulau Seribu (<ext-link xmlns:xlink="http://www.w3.org/1999/xlink" xlink:href="https://nudipixel.net/photo/00005577" ext-link-type="uri" xlink:type="simple">https://nudipixel.net/photo/00005577</ext-link>); Kepulauan Seribu (<xref ref-type="bibr" rid="B8">Gosliner et al. 2008</xref>: 300, photograph top right as <italic><tp:taxon-name><tp:taxon-name-part taxon-name-part-type="genus" reg="Phyllidia">P.</tp:taxon-name-part><tp:taxon-name-part taxon-name-part-type="species" reg="monacha">monacha</tp:taxon-name-part></tp:taxon-name></italic>). <bold>Malaysia</bold>: (<ext-link xmlns:xlink="http://www.w3.org/1999/xlink" xlink:href="https://www.inaturalist.org/observations/177306163" ext-link-type="uri" xlink:type="simple">https://www.inaturalist.org/observations/177306163</ext-link>; provided georeference: <named-content xmlns:xlink="http://www.w3.org/1999/xlink" content-type="dwc:verbatimCoordinates" xlink:type="simple"><named-content content-type="geo-json" specific-use="{&#34;type&#34;:&#34;Point&#34;,&#34;coordinates&#34;:[118.631580,4.245700]}" id="NCID0EXIAE" xlink:type="simple">4.24570, 118.63158</named-content></named-content>).</p><p>Indian Ocean: <bold>Andaman Sea</bold>: Similan Islands, Thailand (<ext-link xmlns:xlink="http://www.w3.org/1999/xlink" xlink:href="https://nudipixel.net/photo/00011938" ext-link-type="uri" xlink:type="simple">https://nudipixel.net/photo/00011938</ext-link>, <ext-link xmlns:xlink="http://www.w3.org/1999/xlink" xlink:href="https://www.facebook.com/photo/?fbid=657059971085019&amp;set=a.219891531468534" ext-link-type="uri" xlink:type="simple">https://www.facebook.com/photo/?fbid=657059971085019&amp;set=a.219891531468534</ext-link> [with tubercles]), Surin Islands (<ext-link xmlns:xlink="http://www.w3.org/1999/xlink" xlink:href="https://www.facebook.com/photo/?fbid=591593289670092&amp;set=a.219891531468534" ext-link-type="uri" xlink:type="simple">https://www.facebook.com/photo/?fbid=591593289670092&amp;set=a.219891531468534</ext-link> [tiny individual], <ext-link xmlns:xlink="http://www.w3.org/1999/xlink" xlink:href="https://www.facebook.com/photo/?fbid=539864628176292&amp;set=a.219891531468534" ext-link-type="uri" xlink:type="simple">https://www.facebook.com/photo/?fbid=539864628176292&amp;set=a.219891531468534</ext-link>, <ext-link xmlns:xlink="http://www.w3.org/1999/xlink" xlink:href="https://www.facebook.com/photo/?fbid=539804631515625&amp;set=a.219891531468534" ext-link-type="uri" xlink:type="simple">https://www.facebook.com/photo/?fbid=539804631515625&amp;set=a.219891531468534</ext-link>), Krabi (<ext-link xmlns:xlink="http://www.w3.org/1999/xlink" xlink:href="https://www.facebook.com/photo/?fbid=3501673139957007&amp;set=a.219891531468534" ext-link-type="uri" xlink:type="simple">https://www.facebook.com/photo/?fbid=3501673139957007&amp;set=a.219891531468534</ext-link>); Andaman and Nicobar (<ext-link xmlns:xlink="http://www.w3.org/1999/xlink" xlink:href="https://nudipixel.net/photo/00039161" ext-link-type="uri" xlink:type="simple">https://nudipixel.net/photo/00039161</ext-link>).</p></tp:treatment-sec><tp:treatment-sec sec-type="remarks" id="SECID0EDKAE"><title>Remarks.</title><p><italic><tp:taxon-name><tp:taxon-name-part taxon-name-part-type="genus" reg="Phyllidia">Phyllidia</tp:taxon-name-part><tp:taxon-name-part taxon-name-part-type="species" reg="fontjei">fontjei</tp:taxon-name-part></tp:taxon-name></italic> is most similar to <italic><tp:taxon-name><tp:taxon-name-part taxon-name-part-type="genus" reg="Phyllidia">Phyllidia</tp:taxon-name-part><tp:taxon-name-part taxon-name-part-type="species" reg="monacha">monacha</tp:taxon-name-part></tp:taxon-name></italic> Yonow, 1986 and <italic><tp:taxon-name><tp:taxon-name-part taxon-name-part-type="genus" reg="Phyllidia">Phyllidia</tp:taxon-name-part><tp:taxon-name-part taxon-name-part-type="species" reg="koehleri">koehleri</tp:taxon-name-part></tp:taxon-name></italic> Perrone, 2000. <italic><tp:taxon-name><tp:taxon-name-part taxon-name-part-type="genus" reg="Phyllidia">Phyllidia</tp:taxon-name-part><tp:taxon-name-part taxon-name-part-type="species" reg="monacha">monacha</tp:taxon-name-part></tp:taxon-name></italic> is also a small yellow, black, and white species with ridges formed by minute tubercles on the dorsum. <italic><tp:taxon-name><tp:taxon-name-part taxon-name-part-type="genus" reg="Phyllidia">Phyllidia</tp:taxon-name-part><tp:taxon-name-part taxon-name-part-type="species" reg="fontjei">fontjei</tp:taxon-name-part></tp:taxon-name></italic> sp. nov. is illustrated by <xref ref-type="bibr" rid="B8">Gosliner et al. (2008</xref>: 300, top right) as <italic><tp:taxon-name><tp:taxon-name-part taxon-name-part-type="genus" reg="Phyllidiopsis">Phyllidiopsis</tp:taxon-name-part><tp:taxon-name-part taxon-name-part-type="species" reg="monacha">monacha</tp:taxon-name-part></tp:taxon-name></italic>. We assume that this individual was erroneously assigned to the genus <italic><tp:taxon-name><tp:taxon-name-part taxon-name-part-type="genus" reg="Phyllidiopsis">Phyllidiopsis</tp:taxon-name-part></tp:taxon-name></italic> due to previous (also erroneous) synonymisation with <italic><tp:taxon-name><tp:taxon-name-part taxon-name-part-type="genus" reg="Phyllidiopsis">Phyllidiopsis</tp:taxon-name-part><tp:taxon-name-part taxon-name-part-type="species" reg="dautzenbergi">dautzenbergi</tp:taxon-name-part></tp:taxon-name></italic> (Vayssière, 1912) by <xref ref-type="bibr" rid="B1">Brunckhorst (1993)</xref>; both species are discussed and illustrated by <xref ref-type="bibr" rid="B27">Yonow (2021)</xref>. <italic><tp:taxon-name><tp:taxon-name-part taxon-name-part-type="genus" reg="Phyllidia">Phyllidia</tp:taxon-name-part><tp:taxon-name-part taxon-name-part-type="species" reg="monacha">monacha</tp:taxon-name-part></tp:taxon-name></italic> has distinct tubercles, which seem to be present (but less pronounced) in images of larger individuals of <italic><tp:taxon-name><tp:taxon-name-part taxon-name-part-type="genus" reg="Phyllidia">P.</tp:taxon-name-part><tp:taxon-name-part taxon-name-part-type="species" reg="fontjei">fontjei</tp:taxon-name-part></tp:taxon-name>. <tp:taxon-name><tp:taxon-name-part taxon-name-part-type="genus" reg="Phyllidia">Phyllidia</tp:taxon-name-part><tp:taxon-name-part taxon-name-part-type="species" reg="monacha">monacha</tp:taxon-name-part></tp:taxon-name></italic> has a central black irregular ring, similar to <italic><tp:taxon-name><tp:taxon-name-part taxon-name-part-type="genus" reg="Phyllidia">P.</tp:taxon-name-part><tp:taxon-name-part taxon-name-part-type="species" reg="fontjei">fontjei</tp:taxon-name-part></tp:taxon-name></italic> sp. nov.; however, in <italic><tp:taxon-name><tp:taxon-name-part taxon-name-part-type="genus" reg="Phyllidia">P.</tp:taxon-name-part><tp:taxon-name-part taxon-name-part-type="species" reg="monacha">monacha</tp:taxon-name-part></tp:taxon-name></italic> there are black radiating lines extending from this black area towards the mantle margin and separately enclosing the rhinophores, which are each located on an individual white or yellowish patch. In <italic><tp:taxon-name><tp:taxon-name-part taxon-name-part-type="genus" reg="Phyllidia">P.</tp:taxon-name-part><tp:taxon-name-part taxon-name-part-type="species" reg="fontjei">fontjei</tp:taxon-name-part></tp:taxon-name></italic> sp. nov. there is only one simple black ring and the rhinophores lie in the yellow band within this black band.</p><p><italic><tp:taxon-name><tp:taxon-name-part taxon-name-part-type="genus" reg="Phyllidia">Phyllidia</tp:taxon-name-part><tp:taxon-name-part taxon-name-part-type="species" reg="fontjei">fontjei</tp:taxon-name-part></tp:taxon-name></italic> sp. nov. is also similar to <italic><tp:taxon-name><tp:taxon-name-part taxon-name-part-type="genus" reg="Phyllidia">Phyllidia</tp:taxon-name-part><tp:taxon-name-part taxon-name-part-type="species" reg="koehleri">koehleri</tp:taxon-name-part></tp:taxon-name></italic>, a completely yellow species with a bold black ring encircling the central dorsum that can break up into rays extending to the margin (e.g., <xref ref-type="bibr" rid="B26">Yonow 2012</xref>: 61, pl. 65), a median black line dorsally, and minute tubercles forming ridges centrally on the dorsum; however, <italic><tp:taxon-name><tp:taxon-name-part taxon-name-part-type="genus" reg="Phyllidia">P.</tp:taxon-name-part><tp:taxon-name-part taxon-name-part-type="species" reg="koehleri">koehleri</tp:taxon-name-part></tp:taxon-name></italic> lacks the white pigmentation present in both <italic><tp:taxon-name><tp:taxon-name-part taxon-name-part-type="genus" reg="Phyllidia">P.</tp:taxon-name-part><tp:taxon-name-part taxon-name-part-type="species" reg="fontjei">fontjei</tp:taxon-name-part></tp:taxon-name></italic> sp. nov. and <italic><tp:taxon-name><tp:taxon-name-part taxon-name-part-type="genus" reg="Phyllidia">P.</tp:taxon-name-part><tp:taxon-name-part taxon-name-part-type="species" reg="monacha">monacha</tp:taxon-name-part></tp:taxon-name></italic>. Including a recently published CO1 sequence of this species (<xref ref-type="bibr" rid="B4">Cunha et al. 2023</xref>) in our <italic><tp:taxon-name><tp:taxon-name-part taxon-name-part-type="genus" reg="Phyllidia">Phyllidia</tp:taxon-name-part></tp:taxon-name></italic> dataset from <xref ref-type="bibr" rid="B15">Papu et al. (2022)</xref> renders this species a sister group to <italic><tp:taxon-name><tp:taxon-name-part taxon-name-part-type="genus" reg="Phyllidia">P.</tp:taxon-name-part><tp:taxon-name-part taxon-name-part-type="species" reg="fontjei">fontjei</tp:taxon-name-part></tp:taxon-name></italic>, with both being sister group to <italic><tp:taxon-name><tp:taxon-name-part taxon-name-part-type="genus" reg="Phyllidia">P.</tp:taxon-name-part><tp:taxon-name-part taxon-name-part-type="species" reg="ocellata">ocellata</tp:taxon-name-part></tp:taxon-name></italic>.</p><p>These three species are all small compared to many other species that may reach 60 mm and more (<xref ref-type="bibr" rid="B10">Gosliner et al. 2018</xref>), and all have restricted distributions: the maximum preserved lengths of <italic><tp:taxon-name><tp:taxon-name-part taxon-name-part-type="genus" reg="Phyllidia">P.</tp:taxon-name-part><tp:taxon-name-part taxon-name-part-type="species" reg="koehleri">koehleri</tp:taxon-name-part></tp:taxon-name></italic> and <italic><tp:taxon-name><tp:taxon-name-part taxon-name-part-type="genus" reg="Phyllidia">P.</tp:taxon-name-part><tp:taxon-name-part taxon-name-part-type="species" reg="monacha">monacha</tp:taxon-name-part></tp:taxon-name></italic> are 17 mm and 14 mm, respectively; <italic><tp:taxon-name><tp:taxon-name-part taxon-name-part-type="genus" reg="Phyllidia">P.</tp:taxon-name-part><tp:taxon-name-part taxon-name-part-type="species" reg="fontjei">fontjei</tp:taxon-name-part></tp:taxon-name></italic> measured 16 mm alive. The first two species are endemic to the Maldives and the Red Sea, respectively, while <italic><tp:taxon-name><tp:taxon-name-part taxon-name-part-type="genus" reg="Phyllidia">P.</tp:taxon-name-part><tp:taxon-name-part taxon-name-part-type="species" reg="fontjei">fontjei</tp:taxon-name-part></tp:taxon-name></italic> is restricted to Indonesia, Malaysia, and the Andaman Sea (see Distribution records listed above). <italic><tp:taxon-name><tp:taxon-name-part taxon-name-part-type="genus" reg="Phyllidia">Phyllidia</tp:taxon-name-part><tp:taxon-name-part taxon-name-part-type="species" reg="fontjei">fontjei</tp:taxon-name-part></tp:taxon-name></italic> is distinctive and can be accurately identified from photographs.</p></tp:treatment-sec><tp:treatment-sec sec-type="etymology" id="SECID0EJUAE"><title>Etymology.</title><p>We name this species after our dear colleague Prof. Dr. Fontje Kaligis from Sam Ratulangi University, Manado, who initiated our Indonesian co-operation on describing marine <tp:taxon-name><tp:taxon-name-part taxon-name-part-type="superorder">Heterobranchia</tp:taxon-name-part></tp:taxon-name> diversity around North Sulawesi. He passed away in September 2017, too early to see all the publications resulting from the joint collecting efforts. He enabled the extensive biodiversity studies in North Sulawesi and thus greatly extended our understanding of sea slugs in this area.</p></tp:treatment-sec><ref-list><ref id="B7"><mixed-citation xmlns:xlink="http://www.w3.org/1999/xlink" xlink:type="simple"><person-group><name name-style="western"><surname>Eisenbarth</surname><given-names>JH</given-names></name><name name-style="western"><surname>Undap</surname><given-names>N</given-names></name><name name-style="western"><surname>Papu</surname><given-names>A</given-names></name><name name-style="western"><surname>Schillo</surname><given-names>D</given-names></name><name name-style="western"><surname>Dialao</surname><given-names>J</given-names></name><name name-style="western"><surname>Reumschüssel</surname><given-names>S</given-names></name><name name-style="western"><surname>Kaligis</surname><given-names>F</given-names></name><name name-style="western"><surname>Bara</surname><given-names>R</given-names></name><name name-style="western"><surname>Schäberle</surname><given-names>TF</given-names></name><name name-style="western"><surname>König</surname><given-names>GM</given-names></name><name name-style="western"><surname>Yonow</surname><given-names>N</given-names></name><name name-style="western"><surname>Wägele</surname><given-names>H</given-names></name></person-group> (<year>2018</year>) <article-title>Marine <tp:taxon-name><tp:taxon-name-part taxon-name-part-type="superorder">Heterobranchia</tp:taxon-name-part></tp:taxon-name> (<tp:taxon-name><tp:taxon-name-part taxon-name-part-type="class">Gastropoda</tp:taxon-name-part></tp:taxon-name>, <tp:taxon-name><tp:taxon-name-part taxon-name-part-type="phylum">Mollusca</tp:taxon-name-part></tp:taxon-name>) in Bunaken National Park, North Sulawesi, Indonesia—A follow-up diversity study.</article-title><source>Diversity</source><volume>10</volume>(<issue>4</issue>): <fpage>127</fpage>–<lpage>173</lpage>. <ext-link xlink:href="10.3390/d10040127" ext-link-type="doi" xlink:type="simple">https://doi.org/10.3390/d10040127</ext-link></mixed-citation></ref><ref id="B15"><mixed-citation xmlns:xlink="http://www.w3.org/1999/xlink" xlink:type="simple"><person-group><name name-style="western"><surname>Papu</surname><given-names>A</given-names></name><name name-style="western"><surname>Bogdanov</surname><given-names>A</given-names></name><name name-style="western"><surname>Bara</surname><given-names>R</given-names></name><name name-style="western"><surname>Kehraus</surname><given-names>S</given-names></name><name name-style="western"><surname>König</surname><given-names>GM</given-names></name><name name-style="western"><surname>Yonow</surname><given-names>N</given-names></name><name name-style="western"><surname>Wägele</surname><given-names>H</given-names></name></person-group> (<year>2022</year>) <article-title><tp:taxon-name><tp:taxon-name-part taxon-name-part-type="family">Phyllidiidae</tp:taxon-name-part></tp:taxon-name> (<tp:taxon-name><tp:taxon-name-part taxon-name-part-type="order">Nudibranchia</tp:taxon-name-part></tp:taxon-name>, <tp:taxon-name><tp:taxon-name-part taxon-name-part-type="superorder">Heterobranchia</tp:taxon-name-part></tp:taxon-name>, <tp:taxon-name><tp:taxon-name-part taxon-name-part-type="class">Gastropoda</tp:taxon-name-part></tp:taxon-name>): An integrative taxonomic approach including chemical analyses.</article-title><source>Organisms, Diversity &amp; Evolution</source><volume>22</volume>(<issue>3</issue>): <fpage>585</fpage>–<lpage>629</lpage>. <ext-link xlink:href="10.1007/s13127-021-00535-7" ext-link-type="doi" xlink:type="simple">https://doi.org/10.1007/s13127-021-00535-7</ext-link></mixed-citation></ref><ref id="B8"><mixed-citation xmlns:xlink="http://www.w3.org/1999/xlink" xlink:type="simple"><person-group><name name-style="western"><surname>Gosliner</surname><given-names>T</given-names></name><name name-style="western"><surname>Behrens</surname><given-names>DW</given-names></name><name name-style="western"><surname>Valdés</surname><given-names>Á</given-names></name></person-group> (<year>2008</year>) <source>Indo-Pacific Nudibranchs and Sea Slugs: a Field Guide to the World’s Most Diverse Fauna.</source><publisher-name>Sea Challengers Natural History Books</publisher-name>, <publisher-loc>San Francisco</publisher-loc>, <size units="page">425 pp</size>.</mixed-citation></ref><ref id="B1"><mixed-citation xmlns:xlink="http://www.w3.org/1999/xlink" xlink:type="simple"><person-group><name name-style="western"><surname>Brunckhorst</surname><given-names>DJ</given-names></name></person-group> (<year>1993</year>) The systematics and phylogeny of phyllidiid nudibranchs (<tp:taxon-name><tp:taxon-name-part taxon-name-part-type="suborder">Doridoidea</tp:taxon-name-part></tp:taxon-name>). Records of the Australian Museum 16(Supplement 16): 1–107. <ext-link xlink:href="10.3853/j.0812-7387.16.1993.79" ext-link-type="doi" xlink:type="simple">https://doi.org/10.3853/j.0812-7387.16.1993.79</ext-link></mixed-citation></ref><ref id="B27"><mixed-citation xmlns:xlink="http://www.w3.org/1999/xlink" xlink:type="simple"><person-group><name name-style="western"><surname>Yonow</surname><given-names>N</given-names></name></person-group> (<year>2021</year>) <article-title>Corrigendum: Red Sea <tp:taxon-name><tp:taxon-name-part taxon-name-part-type="subclass">Opisthobranchia</tp:taxon-name-part></tp:taxon-name> 6: <tp:taxon-name><tp:taxon-name-part taxon-name-part-type="family">Phyllidiidae</tp:taxon-name-part></tp:taxon-name> and their paradorid mimic: new species and new records (<tp:taxon-name><tp:taxon-name-part taxon-name-part-type="superorder">Heterobranchia</tp:taxon-name-part></tp:taxon-name>, <tp:taxon-name><tp:taxon-name-part taxon-name-part-type="order">Nudibranchia</tp:taxon-name-part></tp:taxon-name>, <tp:taxon-name><tp:taxon-name-part taxon-name-part-type="suborder">Doridina</tp:taxon-name-part></tp:taxon-name>).</article-title><source>ZooKeys</source><volume>1055</volume>: <fpage>161</fpage>–<lpage>163</lpage>. <ext-link xlink:href="10.3897/zookeys.1055.72258" ext-link-type="doi" xlink:type="simple">https://doi.org/10.3897/zookeys.1055.72258</ext-link></mixed-citation></ref><ref id="B26"><mixed-citation xmlns:xlink="http://www.w3.org/1999/xlink" xlink:type="simple"><person-group><name name-style="western"><surname>Yonow</surname><given-names>N</given-names></name></person-group> (<year>2012</year>) <article-title>Opisthobranchs from the western Indian Ocean localities, with descriptions of two new species and eleven new records (<tp:taxon-name><tp:taxon-name-part taxon-name-part-type="phylum">Mollusca</tp:taxon-name-part></tp:taxon-name>: <tp:taxon-name><tp:taxon-name-part taxon-name-part-type="class">Gastropoda</tp:taxon-name-part></tp:taxon-name>).</article-title><source>ZooKeys</source><volume>197</volume>: <fpage>1</fpage>–<lpage>129</lpage>. <ext-link xlink:href="10.3897/zookeys.197.1728" ext-link-type="doi" xlink:type="simple">https://doi.org/10.3897/zookeys.197.1728</ext-link></mixed-citation></ref><ref id="B4"><mixed-citation xmlns:xlink="http://www.w3.org/1999/xlink" xlink:type="simple"><person-group><name name-style="western"><surname>Cunha</surname><given-names>TJ</given-names></name><name name-style="western"><surname>Fernández-Simón</surname><given-names>J</given-names></name><name name-style="western"><surname>Petrula</surname><given-names>M</given-names></name><name name-style="western"><surname>Giribet</surname><given-names>G</given-names></name><name name-style="western"><surname>Moles</surname><given-names>J</given-names></name></person-group> (<year>2023</year>) <article-title>Photographic checklist, DNA barcoding, and new species of sea slugs and snails from the Faafu Atoll, Maldives (<tp:taxon-name><tp:taxon-name-part taxon-name-part-type="class">Gastropoda</tp:taxon-name-part></tp:taxon-name>: <tp:taxon-name><tp:taxon-name-part taxon-name-part-type="superorder">Heterobranchia</tp:taxon-name-part></tp:taxon-name> and <tp:taxon-name><tp:taxon-name-part taxon-name-part-type="order">Vetigastropoda</tp:taxon-name-part></tp:taxon-name>).</article-title><source>Diversity</source><volume>15</volume>(<issue>2</issue>): <fpage>219</fpage>. <ext-link xlink:href="10.3390/d15020219" ext-link-type="doi" xlink:type="simple">https://doi.org/10.3390/d15020219</ext-link></mixed-citation></ref><ref id="B10"><mixed-citation xmlns:xlink="http://www.w3.org/1999/xlink" xlink:type="simple"><person-group><name name-style="western"><surname>Gosliner</surname><given-names>T</given-names></name><name name-style="western"><surname>Valdés</surname><given-names>Á</given-names></name><name name-style="western"><surname>Behrens</surname><given-names>DW</given-names></name></person-group> (<year>2018</year>) <source>Nudibranch and Sea Slug Identification: Indo-Pacific (2<sup>nd</sup> edn.</source><publisher-name>) New World Publications</publisher-name>, <publisher-loc>Jacksonville</publisher-loc>, <size units="page">451 pp</size>.</mixed-citation></ref></ref-list></tp:taxon-treatment>
