# Supplementary material for: ﻿On two new Phyllidia species (Gastropoda, Nudibranchia, Doridina) and some histology from the Coral Triangle
Source: Zookeys. 2025 Jul 14;1245:1–18. doi: 10.3897/zookeys.1245.153046 (PMC12280964; doi:10.3897/zookeys.1245.153046)
Supplement: XML Treatment for Phyllidia ovata [file zookeys.1245.153046-treatment2.xml]

<!DOCTYPE tp:taxon-treatment
  PUBLIC "-//TaxonX//DTD Taxonomic Treatment Publishing DTD v0 20100105//EN" "tax-treatment-NSO.dtd">
<tp:taxon-treatment xmlns:tp="http://www.plazi.org/taxpub"><tp:treatment-meta><kwd-group><label>Taxon classification</label><kwd>
                <named-content content-type="kingdom">Animalia</named-content>
              </kwd><kwd>
                <named-content content-type="order">Nudibranchia</named-content>
              </kwd><kwd>
                <named-content content-type="family">Phyllidiidae</named-content>
              </kwd></kwd-group><mixed-citation publication-type="journal"><person-group><name><surname>Wägele</surname><given-names>Heike</given-names></name><name><surname>Raubold</surname><given-names>Lina Marie</given-names></name><name><surname>Papu</surname><given-names>Adelfia</given-names></name><name><surname>Undap</surname><given-names>Nani</given-names></name><name><surname>Yonow</surname><given-names>Nathalie</given-names></name></person-group><article-title>﻿On two new <italic><tp:taxon-name><tp:taxon-name-part taxon-name-part-type="genus" reg="Phyllidia">Phyllidia</tp:taxon-name-part></tp:taxon-name></italic> species (<tp:taxon-name><tp:taxon-name-part taxon-name-part-type="class">Gastropoda</tp:taxon-name-part></tp:taxon-name>, <tp:taxon-name><tp:taxon-name-part taxon-name-part-type="order">Nudibranchia</tp:taxon-name-part></tp:taxon-name>, <tp:taxon-name><tp:taxon-name-part taxon-name-part-type="suborder">Doridina</tp:taxon-name-part></tp:taxon-name>) and some histology from the Coral Triangle</article-title><source>Zookeys</source><day>14</day><month>07</month><year>2025</year><volume>1245</volume><fpage>1</fpage><lpage>18</lpage><pub-id pub-id-type="doi">10.3897/zookeys.1245.153046</pub-id></mixed-citation></tp:treatment-meta><tp:nomenclature><label>﻿</label><tp:taxon-name>
              <object-id xmlns:xlink="http://www.w3.org/1999/xlink" content-type="arpha" xlink:type="simple">F1CC7C9F-5DDD-5C03-9CD8-F98D777272E2</object-id>
              <tp:taxon-name-part taxon-name-part-type="genus" reg="Phyllidia">Phyllidia</tp:taxon-name-part>
              <tp:taxon-name-part taxon-name-part-type="species" reg="ovata">ovata</tp:taxon-name-part>
              <object-id xmlns:xlink="http://www.w3.org/1999/xlink" content-type="zoobank" xlink:type="simple">https://zoobank.org/D427254F-AECC-42DA-B602-5CBAB9D532F1</object-id>
            </tp:taxon-name><tp:taxon-status xmlns:xlink="http://www.w3.org/1999/xlink" xlink:type="simple">sp. nov.</tp:taxon-status><xref ref-type="fig" rid="F2">Fig. 2A, B</xref><tp:nomenclature-citation-list><tp:nomenclature-citation><tp:taxon-name>
                  <tp:taxon-name-part taxon-name-part-type="genus" reg="Phyllidia">Phyllidia</tp:taxon-name-part>
                </tp:taxon-name><comment>sp. 9: <xref ref-type="bibr" rid="B9">Gosliner et al. 2015</xref>: 282 (Philippines); <xref ref-type="bibr" rid="B15">Papu et al. 2022</xref>: fig. 5.4a (Bunaken Is., Indonesia, same specimen).</comment></tp:nomenclature-citation><tp:nomenclature-citation><tp:taxon-name>
                  <tp:taxon-name-part taxon-name-part-type="genus" reg="Phyllidia">Phyllidia</tp:taxon-name-part>
                </tp:taxon-name><comment>sp.: <xref ref-type="bibr" rid="B18">Stoffels et al. 2016</xref>: figs 4, 7G (Ternate, Indonesia).</comment></tp:nomenclature-citation><tp:nomenclature-citation><tp:taxon-name>
                  <tp:taxon-name-part taxon-name-part-type="genus" reg="Phyllidia">Phyllidia</tp:taxon-name-part>
                </tp:taxon-name><comment>sp. 10: <xref ref-type="bibr" rid="B10">Gosliner et al. 2018</xref>: 217 (same individual in <xref ref-type="bibr" rid="B9">Gosliner et al. 2015</xref> as <tp:taxon-name><tp:taxon-name-part taxon-name-part-type="genus" reg="Phyllidia">Phyllidia</tp:taxon-name-part></tp:taxon-name> sp. 9).</comment></tp:nomenclature-citation><tp:nomenclature-citation><tp:taxon-name>
                  <tp:taxon-name-part taxon-name-part-type="genus" reg="Fryeria">Fryeria</tp:taxon-name-part>
                </tp:taxon-name><comment>sp.: <xref ref-type="bibr" rid="B12">Kato 2002</xref> (<ext-link xmlns:xlink="http://www.w3.org/1999/xlink" xlink:href="http://www.seaslugforum.net/find/6414" ext-link-type="uri" xlink:type="simple">http://www.seaslugforum.net/find/6414</ext-link>), size 50 mm, 30 m depth (Japan).</comment></tp:nomenclature-citation></tp:nomenclature-citation-list></tp:nomenclature><tp:treatment-sec sec-type="type material" id="SECID0EJYAE"><title>Type material.</title><p><bold><italic>Holotype</italic></bold>: • Phsp15Bu-1 (MZB.Gst.25761), Cela Cela, Bunaken Island, North Sulawesi, Indonesia [<named-content xmlns:xlink="http://www.w3.org/1999/xlink" content-type="dwc:verbatimCoordinates" xlink:type="simple"><named-content content-type="geo-json" specific-use="{&#34;type&#34;:&#34;Point&#34;,&#34;coordinates&#34;:[124.767972,1.611778]}" id="NCID0EXYAE" xlink:type="simple">1°36'42.4"N, 124°46'4.7"E</named-content></named-content>], collected 13 August 2015 at a depth of 16 m, 35 mm in length alive. Available CO1 (<ext-link xmlns:xlink="http://www.w3.org/1999/xlink" xlink:href="MZ964198" ext-link-type="gen" xlink:type="simple">MZ964198</ext-link>) and 16S (<ext-link xmlns:xlink="http://www.w3.org/1999/xlink" xlink:href="MZ955502" ext-link-type="gen" xlink:type="simple">MZ955502</ext-link>) sequences are published in <xref ref-type="bibr" rid="B15">Papu et al. (2022</xref> as <italic><tp:taxon-name><tp:taxon-name-part taxon-name-part-type="genus" reg="Phyllidia">Phyllidia</tp:taxon-name-part></tp:taxon-name></italic> sp. 9).</p></tp:treatment-sec><tp:treatment-sec sec-type="diagnosis" id="SECID0ERZAE"><title>Diagnosis.</title><p>The mantle is elongate oval, white (rarely with a tinge of blue) with a clean-margined oval black area covering the central notum. Anteriorly, this black pigment forms a rounded U-shape around the first midline tubercle placed in front of the rhinophores (Fig. <xref ref-type="fig" rid="F2">2A, B</xref>). Large white conical tubercles have yellow apices in the middle three rows and are only present in the black area. The broad white mantle skirt has smaller white tubercles decreasing in size towards the margin. Yellow rhinophores arise from translucent white rhinophoral sheaths that are distinctly raised; a rhinophoral tubercle with a yellow cap is present. The hyponotum is grey to white, and the foot sole has a black line in the mid-line; the top of the foot is white with no markings. The anus opening is placed ventrally, beautifully illustrated by <xref ref-type="bibr" rid="B12">Kato (2002)</xref>, who also recorded the maximum size of 50 mm.</p><fig id="F2" position="float" orientation="portrait"><object-id xmlns:xlink="http://www.w3.org/1999/xlink" content-type="doi" xlink:type="simple">10.3897/zookeys.1245.153046.figure2</object-id><object-id xmlns:xlink="http://www.w3.org/1999/xlink" content-type="zenodo_dep_id" xlink:type="simple">15963286</object-id><object-id xmlns:xlink="http://www.w3.org/1999/xlink" content-type="arpha" xlink:type="simple">7D936E24-8EAB-50A9-BED3-7C351C425E1C</object-id><label>Figure 2.</label><caption><p><italic><tp:taxon-name><tp:taxon-name-part taxon-name-part-type="genus" reg="Phyllidia">Phyllidia</tp:taxon-name-part><tp:taxon-name-part taxon-name-part-type="species" reg="ovata">ovata</tp:taxon-name-part></tp:taxon-name></italic> sp. nov. holotype (Phsp15Bu-1, Cela Cela, Bunaken Island), living specimen 35 mm. <bold>A.</bold> Dorsal view; <bold>B.</bold> In situ on a reef wall overgrown with coralline algae, filamentous green algae, sponges, small hydroids, and serpulids.</p></caption><graphic xmlns:xlink="http://www.w3.org/1999/xlink" xlink:href="zookeys-1245-001_article-153046__-g002.jpg" position="float" orientation="portrait" xlink:type="simple" id="oo_1373242.jpg"><uri content-type="original_file" xlink:type="simple">https://binary.pensoft.net/fig/1373242</uri></graphic></fig></tp:treatment-sec><tp:treatment-sec sec-type="distribution" id="SECID0E21AE"><title>Distribution.</title><p>Western Pacific Ocean: <bold>Indonesia</bold>: Ternate (<xref ref-type="bibr" rid="B18">Stoffels et al. 2016</xref> as <italic><tp:taxon-name><tp:taxon-name-part taxon-name-part-type="genus" reg="Phyllidia">Phyllidia</tp:taxon-name-part></tp:taxon-name></italic> sp.; provided georeference: <named-content xmlns:xlink="http://www.w3.org/1999/xlink" content-type="dwc:verbatimCoordinates" xlink:type="simple"><named-content content-type="geo-json" specific-use="{&#34;type&#34;:&#34;Point&#34;,&#34;coordinates&#34;:[127.233830,-0.031080]}" id="NCID0ER2AE" xlink:type="simple">−0.03108, 127.23383</named-content></named-content>); Bunaken Island, North Sulawesi (<xref ref-type="bibr" rid="B15">Papu et al. 2022</xref> as <italic><tp:taxon-name><tp:taxon-name-part taxon-name-part-type="genus" reg="Phyllidia">Phyllidia</tp:taxon-name-part></tp:taxon-name></italic> sp. 9; provided georeference: <named-content xmlns:xlink="http://www.w3.org/1999/xlink" content-type="dwc:verbatimCoordinates" xlink:type="simple"><named-content content-type="geo-json" specific-use="{&#34;type&#34;:&#34;Point&#34;,&#34;coordinates&#34;:[124.767980,1.611780]}" id="NCID0EE3AE" xlink:type="simple">1.61178, 124.76798</named-content></named-content>; <ext-link xmlns:xlink="http://www.w3.org/1999/xlink" xlink:href="https://nudipixel.net/photo/00020926" ext-link-type="uri" xlink:type="simple">https://nudipixel.net/photo/00020926</ext-link>); Sulawesi (<ext-link xmlns:xlink="http://www.w3.org/1999/xlink" xlink:href="https://www.ryanphotographic.com/phyllidiidae.htm#picta" ext-link-type="uri" xlink:type="simple">https://www.ryanphotographic.com/phyllidiidae.htm#picta</ext-link>); Wakatobi (size 49 mm: <ext-link xmlns:xlink="http://www.w3.org/1999/xlink" xlink:href="http://www.seaslugforum.net/find/4130" ext-link-type="uri" xlink:type="simple">http://www.seaslugforum.net/find/4130</ext-link>, <ext-link xmlns:xlink="http://www.w3.org/1999/xlink" xlink:href="https://nudipixel.net/photo/00016149" ext-link-type="uri" xlink:type="simple">https://nudipixel.net/photo/00016149</ext-link>); <bold>Japan</bold> (<xref ref-type="bibr" rid="B12">Kato 2002</xref>: size 50 mm, 30 m depth: <ext-link xmlns:xlink="http://www.w3.org/1999/xlink" xlink:href="http://www.seaslugforum.net/find/6414" ext-link-type="uri" xlink:type="simple">http://www.seaslugforum.net/find/6414</ext-link>; provided georeference: <named-content xmlns:xlink="http://www.w3.org/1999/xlink" content-type="dwc:verbatimCoordinates" xlink:type="simple"><named-content content-type="geo-json" specific-use="{&#34;type&#34;:&#34;Point&#34;,&#34;coordinates&#34;:[139.768195,33.093833]}" id="NCID0EL4AE" xlink:type="simple">33.093833, 139.768195</named-content></named-content>): <bold>Taiwan</bold>, East China Sea (<ext-link xmlns:xlink="http://www.w3.org/1999/xlink" xlink:href="https://www.inaturalist.org/photos/430366532" ext-link-type="uri" xlink:type="simple">https://www.inaturalist.org/photos/430366532</ext-link>; provided georeference: <named-content xmlns:xlink="http://www.w3.org/1999/xlink" content-type="dwc:verbatimCoordinates" xlink:type="simple"><named-content content-type="geo-json" specific-use="{&#34;type&#34;:&#34;Point&#34;,&#34;coordinates&#34;:[121.925725,25.117593]}" id="NCID0E14AE" xlink:type="simple">25.117593, 121.925725</named-content></named-content>, <ext-link xmlns:xlink="http://www.w3.org/1999/xlink" xlink:href="https://www.inaturalist.org/observations/134824066" ext-link-type="uri" xlink:type="simple">https://www.inaturalist.org/observations/134824066</ext-link>; provided georeference: <named-content xmlns:xlink="http://www.w3.org/1999/xlink" content-type="dwc:verbatimCoordinates" xlink:type="simple"><named-content content-type="geo-json" specific-use="{&#34;type&#34;:&#34;Point&#34;,&#34;coordinates&#34;:[121.805320,25.144860]}" id="NCID0EH5AE" xlink:type="simple">25.14486, 121.80532</named-content></named-content>); <bold>Philippines</bold>: (<xref ref-type="bibr" rid="B9">Gosliner et al. 2015</xref>: 282 as <italic><tp:taxon-name><tp:taxon-name-part taxon-name-part-type="genus" reg="Phyllidia">Phyllidia</tp:taxon-name-part></tp:taxon-name></italic> sp. 9, 80 m depth; Dauin <ext-link xmlns:xlink="http://www.w3.org/1999/xlink" xlink:href="https://nudipixel.net/photo/00023935" ext-link-type="uri" xlink:type="simple">https://nudipixel.net/photo/00023935</ext-link>); <bold>Australia</bold>: Western Australia (<ext-link xmlns:xlink="http://www.w3.org/1999/xlink" xlink:href="https://www.inaturalist.org/observations/110074843" ext-link-type="uri" xlink:type="simple">https://www.inaturalist.org/observations/110074843</ext-link>; provided georeference: <named-content xmlns:xlink="http://www.w3.org/1999/xlink" content-type="dwc:verbatimCoordinates" xlink:type="simple"><named-content content-type="geo-json" specific-use="{&#34;type&#34;:&#34;Point&#34;,&#34;coordinates&#34;:[114.163790,-21.861560]}" id="NCID0EI6AE" xlink:type="simple">-21.86156, 114.16379</named-content></named-content>), Queensland (<ext-link xmlns:xlink="http://www.w3.org/1999/xlink" xlink:href="https://www.inaturalist.org/observations/189262927" ext-link-type="uri" xlink:type="simple">https://www.inaturalist.org/observations/189262927</ext-link>; provided georeference: <named-content xmlns:xlink="http://www.w3.org/1999/xlink" content-type="dwc:verbatimCoordinates" xlink:type="simple"><named-content content-type="geo-json" specific-use="{&#34;type&#34;:&#34;Point&#34;,&#34;coordinates&#34;:[146.074410,-17.209320]}" id="NCID0EV6AE" xlink:type="simple">−17.20932, 146.07441</named-content></named-content>).</p></tp:treatment-sec><tp:treatment-sec sec-type="remarks" id="SECID0E16AE"><title>Remarks.</title><p>This species is so distinctive that the internet photographs listed above can be confidently assigned to <italic><tp:taxon-name><tp:taxon-name-part taxon-name-part-type="genus" reg="Phyllidia">P.</tp:taxon-name-part><tp:taxon-name-part taxon-name-part-type="species" reg="ovata">ovata</tp:taxon-name-part></tp:taxon-name></italic>, first recorded more than 20 years ago. Interestingly, several images were located in files of <italic><tp:taxon-name><tp:taxon-name-part taxon-name-part-type="genus" reg="Phyllidia">P.</tp:taxon-name-part><tp:taxon-name-part taxon-name-part-type="species" reg="picta">picta</tp:taxon-name-part></tp:taxon-name></italic> Pruvot-Fol, 1957 and <italic><tp:taxon-name><tp:taxon-name-part taxon-name-part-type="genus" reg="Phyllidia">P.</tp:taxon-name-part><tp:taxon-name-part taxon-name-part-type="species" reg="coelestis">coelestis</tp:taxon-name-part></tp:taxon-name></italic> in both iNaturalist and NudiPixel. To further confuse matters, <xref ref-type="bibr" rid="B25">Yonow (2011)</xref> depicted an animal from Western Australia (Kimberley) as <italic><tp:taxon-name><tp:taxon-name-part taxon-name-part-type="genus" reg="Phyllidia">Phyllidia</tp:taxon-name-part><tp:taxon-name-part taxon-name-part-type="species" reg="coelestis">coelestis</tp:taxon-name-part></tp:taxon-name></italic> (dark form) that resembles our new species in external colouration. However, the anus of this Australian specimen opens dorsally and not ventrally, and there is no black line present on the foot. Additionally, this specimen has black blotches within the white area, another feature not observed in the specimens and images of <italic><tp:taxon-name><tp:taxon-name-part taxon-name-part-type="genus" reg="Phyllidia">P.</tp:taxon-name-part><tp:taxon-name-part taxon-name-part-type="species" reg="ovata">ovata</tp:taxon-name-part></tp:taxon-name></italic> sp. nov.</p></tp:treatment-sec><tp:treatment-sec sec-type="etymology" id="SECID0E3BAG"><title>Etymology.</title><p>This species name is the diminutive form of the Latin adjective <italic>ovatus</italic>, -<italic>a</italic>, -<italic>um</italic> (egg-shaped) and refers to both the species’ body form as well as the coloured pattern.</p></tp:treatment-sec><ref-list><ref id="B9"><mixed-citation xmlns:xlink="http://www.w3.org/1999/xlink" xlink:type="simple"><person-group><name name-style="western"><surname>Gosliner</surname><given-names>T</given-names></name><name name-style="western"><surname>Valdés</surname><given-names>Á</given-names></name><name name-style="western"><surname>Behrens</surname><given-names>DW</given-names></name></person-group> (<year>2015</year>) <source>Nudibranch and Sea Slug Identification: Indo-Pacific.</source><publisher-name>New World Publications</publisher-name>, <publisher-loc>Jacksonville</publisher-loc>, <size units="page">408 pp</size>.</mixed-citation></ref><ref id="B15"><mixed-citation xmlns:xlink="http://www.w3.org/1999/xlink" xlink:type="simple"><person-group><name name-style="western"><surname>Papu</surname><given-names>A</given-names></name><name name-style="western"><surname>Bogdanov</surname><given-names>A</given-names></name><name name-style="western"><surname>Bara</surname><given-names>R</given-names></name><name name-style="western"><surname>Kehraus</surname><given-names>S</given-names></name><name name-style="western"><surname>König</surname><given-names>GM</given-names></name><name name-style="western"><surname>Yonow</surname><given-names>N</given-names></name><name name-style="western"><surname>Wägele</surname><given-names>H</given-names></name></person-group> (<year>2022</year>) <article-title><tp:taxon-name><tp:taxon-name-part taxon-name-part-type="family">Phyllidiidae</tp:taxon-name-part></tp:taxon-name> (<tp:taxon-name><tp:taxon-name-part taxon-name-part-type="order">Nudibranchia</tp:taxon-name-part></tp:taxon-name>, <tp:taxon-name><tp:taxon-name-part taxon-name-part-type="superorder">Heterobranchia</tp:taxon-name-part></tp:taxon-name>, <tp:taxon-name><tp:taxon-name-part taxon-name-part-type="class">Gastropoda</tp:taxon-name-part></tp:taxon-name>): An integrative taxonomic approach including chemical analyses.</article-title><source>Organisms, Diversity &amp; Evolution</source><volume>22</volume>(<issue>3</issue>): <fpage>585</fpage>–<lpage>629</lpage>. <ext-link xlink:href="10.1007/s13127-021-00535-7" ext-link-type="doi" xlink:type="simple">https://doi.org/10.1007/s13127-021-00535-7</ext-link></mixed-citation></ref><ref id="B18"><mixed-citation xmlns:xlink="http://www.w3.org/1999/xlink" xlink:type="simple"><person-group><name name-style="western"><surname>Stoffels</surname><given-names>BEMW</given-names></name><name name-style="western"><surname>van der Meij</surname><given-names>SET</given-names></name><name name-style="western"><surname>Hoeksema</surname><given-names>BW</given-names></name><name name-style="western"><surname>van Alphen</surname><given-names>J</given-names></name><name name-style="western"><surname>van Alen</surname><given-names>T</given-names></name><name name-style="western"><surname>Meyers-Muñoz</surname><given-names>MA</given-names></name><name name-style="western"><surname>De Voogd</surname><given-names>NJ</given-names></name><name name-style="western"><surname>Tuti</surname><given-names>Y</given-names></name><name name-style="western"><surname>van der Velde</surname><given-names>G</given-names></name></person-group> (<year>2016</year>) <article-title>Phylogenetic relationships within the <tp:taxon-name><tp:taxon-name-part taxon-name-part-type="family">Phyllidiidae</tp:taxon-name-part></tp:taxon-name> (<tp:taxon-name><tp:taxon-name-part taxon-name-part-type="subclass">Opisthobranchia</tp:taxon-name-part></tp:taxon-name>, <tp:taxon-name><tp:taxon-name-part taxon-name-part-type="order">Nudibranchia</tp:taxon-name-part></tp:taxon-name>).</article-title><source>ZooKeys</source><volume>605</volume>: <fpage>1</fpage>–<lpage>35</lpage>. <ext-link xlink:href="10.3897/zookeys.605.7136" ext-link-type="doi" xlink:type="simple">https://doi.org/10.3897/zookeys.605.7136</ext-link></mixed-citation></ref><ref id="B10"><mixed-citation xmlns:xlink="http://www.w3.org/1999/xlink" xlink:type="simple"><person-group><name name-style="western"><surname>Gosliner</surname><given-names>T</given-names></name><name name-style="western"><surname>Valdés</surname><given-names>Á</given-names></name><name name-style="western"><surname>Behrens</surname><given-names>DW</given-names></name></person-group> (<year>2018</year>) <source>Nudibranch and Sea Slug Identification: Indo-Pacific (2<sup>nd</sup> edn.</source><publisher-name>) New World Publications</publisher-name>, <publisher-loc>Jacksonville</publisher-loc>, <size units="page">451 pp</size>.</mixed-citation></ref><ref id="B12"><mixed-citation xmlns:xlink="http://www.w3.org/1999/xlink" xlink:type="simple"><person-group><name name-style="western"><surname>Kato</surname><given-names>S</given-names></name></person-group> (<year>2002</year>) Comment on <italic><tp:taxon-name><tp:taxon-name-part taxon-name-part-type="genus">Fryeria</tp:taxon-name-part></tp:taxon-name></italic> or <italic><tp:taxon-name><tp:taxon-name-part taxon-name-part-type="genus">Phyllidia</tp:taxon-name-part></tp:taxon-name></italic> from Hachijo Ids Japan by Shouichi Kato. [Message in] Sea Slug Forum. <ext-link xlink:href="http://www.seaslugforum.net/find/6414" ext-link-type="uri" xlink:type="simple">http://www.seaslugforum.net/find/6414</ext-link></mixed-citation></ref><ref id="B25"><mixed-citation xmlns:xlink="http://www.w3.org/1999/xlink" xlink:type="simple"><person-group><name name-style="western"><surname>Yonow</surname><given-names>N</given-names></name></person-group> (<year>2011</year>) <article-title>Results of the Rumphius Biohistorical Expedition to Ambon (1990) Part 15. The suborder <tp:taxon-name><tp:taxon-name-part taxon-name-part-type="suborder">Doridina</tp:taxon-name-part></tp:taxon-name> (<tp:taxon-name><tp:taxon-name-part taxon-name-part-type="phylum">Mollusca</tp:taxon-name-part></tp:taxon-name>, <tp:taxon-name><tp:taxon-name-part taxon-name-part-type="class">Gastropoda</tp:taxon-name-part></tp:taxon-name>, <tp:taxon-name><tp:taxon-name-part taxon-name-part-type="subclass">Opisthobranchia</tp:taxon-name-part></tp:taxon-name>, <tp:taxon-name><tp:taxon-name-part taxon-name-part-type="order">Nudibranchia</tp:taxon-name-part></tp:taxon-name>).</article-title><source>Zoologische Mededelingen, Leiden</source><volume>85</volume>: <fpage>905</fpage>–<lpage>956</lpage>. <ext-link xlink:href="https://www.academia.edu/download/32650813/Yonow_Ambon_2011.pdf" ext-link-type="uri" xlink:type="simple">https://www.academia.edu/download/32650813/Yonow_Ambon_2011.pdf</ext-link></mixed-citation></ref></ref-list></tp:taxon-treatment>
